# Supplementary material for: A Molecular Dynamics Study of a Photodynamic Sensitizer for Cancer Cells: Inclusion Complexes of γ-Cyclodextrins with C70
Source: Int J Mol Sci. 2019 Sep 28;20(19):4831. doi: 10.3390/ijms20194831 (PMC6801912; doi:10.3390/ijms20194831)
Supplement: Supplementary file 1 [file ijms-20-04831-s001.zip]

Archive with 20 entries (20 files):
- DYN_dimer_gCDs_C70_SS_5ns.avi
- dyn_in vacuo_Gcd primary rim_C70_5ns.avi
- dyn_in vacuo_Gcd secondary rim_C70_5ns.avi
- dyn_in water_Gcd primary rim_C70.avi
- dyn_in water_Gcd secondary rim_C70.avi
- Figure S1.tif
- Figure S2.tif
- Figure S3.tif
- Figure S4.tif
- Figure S5a.tif
- Figure S5b.tif
- Figure S5c.tif
- ijms-589888-supplementary.docx
- ijms-589888-supplementary.pdf
- DIM_PP_in water_1ns.avi
- DIM_SP_in water_1ns.avi
- DIM_SS_in water_500ps.avi
- DYN_dimer_gCDs_C70_PP_5ns.avi
- DYN_dimer_gCDs_C70_PS_5ns.avi
- DYN_dimer_gCDs_C70_SP_5ns.avi
